# Supplementary material for: Fine Identification and Classification of a Novel Beneficial Talaromyces Fungal Species from Masson Pine Rhizosphere Soil
Source: J Fungi (Basel). 2022 Feb 3;8(2):155. doi: 10.3390/jof8020155 (PMC8877249; doi:10.3390/jof8020155)
Supplement: Supplementary file 1 [file jof-08-00155-s001.zip]

Archive with 1 entries (1 files):
- jof-1582721-supplementary.pdf
